# Supplementary material for: Exploring Radioiodinated Anastrozole and Epirubicin as AKT1-Targeted Radiopharmaceuticals in Breast Cancer: In Silico Analysis and Potential Therapeutic Effect with Functional Nuclear Imagining Implications
Source: Molecules. 2024 Sep 4;29(17):4203. doi: 10.3390/molecules29174203 (PMC11397058; doi:10.3390/molecules29174203)
Supplement: Supplementary file 1 [file molecules-29-04203-s001.zip]

Archive with 1 entries (1 files):
- molecules-3166995-supplementary.pdf
